# Supplementary material for: Polymorphisms of CYP7A1 and HADHB Genes and Their Effects on Milk Production Traits in Chinese Holstein Cows
Source: Animals (Basel). 2024 Apr 24;14(9):1276. doi: 10.3390/ani14091276 (PMC11083613; doi:10.3390/ani14091276)
Supplement: Supplementary file 1 [file animals-14-01276-s001.zip › Table S1.xlsx]

## Sheet: sheet 1
Table S1. Descriptive statistics of phenotypic values for dairy production traits in two lactations
Traits	Lactation	Mean	SD	Min	Max	CV
Milk yield (kg)	1	10396	1493.96	6057.96	14505.7	0.143705
	2	10872.3	1824.1	4841.64	14647.8	0.167775
Fat yield (kg)	1	351.46	61.6187	184.801	537.972	0.175322
	2	389.535	80.1583	180.763	648.587	0.205779
Fat percentage (%)	1	3.38878	0.415442	2.1508	4.5601	0.122593
	2	3.58861	0.460921	2.2515	4.9474	0.12844
Protein yield (kg)	1	316.032	48.4299	157.733	457.527	0.153243
	2	323.922	56.0984	137.858	451.739	0.173185
Protein percentage (%)	1	3.04116	0.186873	2.3695	3.508	0.061448
	2	2.98157	0.172258	2.3723	3.5384	0.0577743
Note: SD: standard deviation; Min: minimum; Max: maximum; CV: coefficient of variation.
