# Supplementary material for: Polymorphisms of CYP7A1 and HADHB Genes and Their Effects on Milk Production Traits in Chinese Holstein Cows
Source: Animals (Basel). 2024 Apr 24;14(9):1276. doi: 10.3390/ani14091276 (PMC11083613; doi:10.3390/ani14091276)
Supplement: Supplementary file 1 [file animals-14-01276-s001.zip › Table S2.xlsx]

## Sheet: Sheet1
Table S2. Primers and procedures for PCR used in SNPs identification of CYP7A1 and HADHB genes.
Table S2-1. Details of primers.
Primer Name	Location	Primer Sequence (5'-3')	Product Length (bp)	Annealing Temp. (℃)
CYP7A1-1	5' flanking region	F-tgctgtttcttccccatctc	803	60
		R-aaggcaaagtgcagagagcta
CYP7A1-2	5' flanking region	F-gagcaagtcaccacgcctac	783	60
		R-gagagagctgtaaagttcaaaggaa
CYP7A1-3	5' flanking region	F-gctgcctccttccttcctta	814	60
		R-agcatctggaaaccatcacc
CYP7A1-4	3' flanking region	F-tgcaatagcattatacccgaat	823	60
		R-cctggatgacagcacgtatg
HADHB-1	5' flanking region	F-cttcgcagggaaggaagaa	820	60
		R-aacagctatcatgtagtgcagagc
HADHB-2	Intron	F-gctctaggcttttggttaaatga	242	60
		R-gcacacacggctaaaatgaa
Table S2-2. Reaction system.
Content	Dosage	Total
Forward primer (10 pmol/μL)	1.25 μL	25 μL
Reverse primer (10 pmol/μL)	1.25 μL
2×Taq Master Mix	12,5 μL
DNA (50-100 ng/μL)	2 μL
ddH2O	8 μL
Table S2-3. The procedures of PCR amplification
Temperature(℃)	Time	Cycle
95	5 min	1
95	30 s	35
Annealing Temp.	30 s
72	40 s
72	10 min	1
